# Supplementary material for: First Report of Mitochondrial DNA Copy Number Variation in Opsius heydeni (Insecta, Hemiptera, Cicadellidae) from Polluted and Control Sites
Source: Animals (Basel). 2023 May 28;13(11):1793. doi: 10.3390/ani13111793 (PMC10251845; doi:10.3390/ani13111793)
Supplement: Supplementary file 1 [file animals-13-01793-s001.zip]

Archive with 1 entries (1 files):
- animals-2338065-supplementary.xlsx
