# Supplementary material for: First Report of Mitochondrial DNA Copy Number Variation in Opsius heydeni (Insecta, Hemiptera, Cicadellidae) from Polluted and Control Sites
Source: Animals (Basel). 2023 May 28;13(11):1793. doi: 10.3390/ani13111793 (PMC10251845; doi:10.3390/ani13111793)
Supplement: Supplementary file 1 [file animals-13-01793-s001.zip › animals-2338065-supplementary.xlsx]

## Sheet: Foglio1
Sampling site	ID	[DNA] ng/µl	Relative mtDNAcn
Priolo Gargallo	OhP1	64.5	221892
	OhP2	104.2	30351.9
	OhP3	51.4	220548
	OhP4	229.2	25873.1
	OhP5	50.1	189578
	OhP6	78.6	42159.5
	OhP7	52.8	253450
	OhP8	122.4	5597.14
	OhP9	158.8	127669
	OhP10	176.1	76822.1
Oasi del Simeto	OhS1	187.9	1845.76
	OhS2	155.6	5154.08
	OhS3	569.0	16.98
	OhS4	125.2	18
	OhS5	94.3	259.44
	OhS6	103.2	29.77
	OhS7	50.6	3499.72
	OhS8	185.7	3471.55
	OhS9	126.3	1799.5
	OhS10	61.8	69.11
